# Supplementary material for: Development of KASP Molecular Markers and Candidate Gene Mining for Heat Tolerance-Related Traits in Gossypium hirsutum
Source: Genes (Basel). 2025 Sep 28;16(10):1154. doi: 10.3390/genes16101154 (PMC12563184; doi:10.3390/genes16101154)
Supplement: Supplementary file 1 [file genes-16-01154-s001.zip]

Archive with 1 entries (1 files):
- genes-3885021-supplementary.xlsx
