# Supplementary material for: Development of KASP Molecular Markers and Candidate Gene Mining for Heat Tolerance-Related Traits in Gossypium hirsutum
Source: Genes (Basel). 2025 Sep 28;16(10):1154. doi: 10.3390/genes16101154 (PMC12563184; doi:10.3390/genes16101154)
Supplement: Supplementary file 1 [file genes-16-01154-s001.zip › genes-3885021-supplementary.xlsx]

## Sheet: Sheet1
Table S1.All primer sequences used in this study.
Primer name	Primer sequence
KASP-F1	GAAGGTCGGAGTCAACGGATTTTTGCGTGTGCGTGGTATT
KASP-F2	GAAGGTGACCAAGTTCATGCTTTGCGTGTGCGTGGTATG
KASP-R	CGAGTTTTCAAAATAGATGAATGTT
GH_D06G0408-qRT-PCR-F	TCAATGCGATGGACAACCGA
GH_D06G0408-qRT-PCR-R	GCCATGAACTGTTGCGGATG
GH_D06G0409-qRT-PCR-F	GCCCTAGAGGGCTTTGTGAA
GH_D06G0409-qRT-PCR-R	GCAAGTAAACCTCGAGCTGC
